# Supplementary material for: T4 Phage Displaying Dual Antigen Clusters Against H3N2 Influenza Virus Infection
Source: Vaccines (Basel). 2025 Jan 13;13(1):70. doi: 10.3390/vaccines13010070 (PMC11769387; doi:10.3390/vaccines13010070)
Supplement: Supplementary file 1 [file vaccines-13-00070-s001.zip]

Archive with 1 entries (1 files):
- vaccines-3330768-supplementary.pdf
